# Supplementary material for: Molecular Insights into Defense Responses of Vietnamese Maize Varieties to Fusarium verticillioides Isolates
Source: J Fungi (Basel). 2021 Sep 4;7(9):724. doi: 10.3390/jof7090724 (PMC8469167; doi:10.3390/jof7090724)
Supplement: Supplementary file 1 [file jof-07-00724-s001.zip]

Archive with 1 entries (1 files):
- jof-1348578-supplementary.pdf
